# Supplementary material for: Alginate Biofunctional Films Modified with Melanin from Watermelon Seeds and Zinc Oxide/Silver Nanoparticles
Source: Materials (Basel). 2022 Mar 23;15(7):2381. doi: 10.3390/ma15072381 (PMC8999530; doi:10.3390/ma15072381)
Supplement: Supplementary file 1 [file materials-15-02381-s001.zip]

Archive with 1 entries (1 files):
- materials-1623218-supplementary.pdf
